# Supplementary material for: Neoadjuvant Pembrolizumab Associated with Chemotherapy in Early Triple-Negative Breast Cancer Patients: Real-World Data from a French Single-Center Experience
Source: Cancers (Basel). 2026 Jan 23;18(3):358. doi: 10.3390/cancers18030358 (PMC12896850; doi:10.3390/cancers18030358)
Supplement: Supplementary file 1 [file cancers-18-00358-s001.zip]

Archive with 1 entries (1 files):
- cancers-4055603-supplementary.pdf
